# Supplementary material for: Assessing Readiness for Future Maternal Malaria Vaccines: Knowledge, Practices, and Vaccine Attitudes Among Women of Reproductive Age in Malawi
Source: Vaccines (Basel). 2026 Mar 31;14(4):316. doi: 10.3390/vaccines14040316 (PMC13120181; doi:10.3390/vaccines14040316)
Supplement: Supplementary file 1 [file vaccines-14-00316-s001.zip]

Archive with 1 entries (1 files):
- vaccines-4188982-supplementary.pdf
